# Supplementary material for: Quantitative Assessment of Orbital Implant Position – A Proof of Concept
Source: PLoS One. 2016 Mar 3;11(3):e0150162. doi: 10.1371/journal.pone.0150162 (PMC4777501; doi:10.1371/journal.pone.0150162)
Supplement: S1 Table — The rotational parameters (in degrees) and translational parameters (in mm) are given for every specimen. (XLSX) [file pone.0150162.s001.xlsx]

## Sheet: Blad1
specimen		pitch (degree)		roll (degree)		yaw (degree)		translation x (mm)		translation y (mm)		translation z (mm)
1		-0.4		-9.3		11.3		2.5		-2.7		-0.5
2		-5.3		-11.2		0.1		4.1		-2.9		-0.1
3		1.9		-1.1		-7.1		-0.3		0.2		-0.4
